# Supplementary material for: New Treatment Options for Pancreatic Neuroendocrine Tumors: A Narrative Review
Source: Cancers (Basel). 2025 Nov 29;17(23):3837. doi: 10.3390/cancers17233837 (PMC12691000; doi:10.3390/cancers17233837)
Supplement: Supplementary file 1 [file cancers-17-03837-s001.zip]

Archive with 1 entries (1 files):
- cancers-3961352-supplementary.pdf
